# Supplementary material for: The Relationship between Suicidality and Socio-Demographic Variables, Physical Disorders, and Psychiatric Disorders: Results from the Singapore Mental Health Study 2016
Source: Int J Environ Res Public Health. 2021 Apr 20;18(8):4365. doi: 10.3390/ijerph18084365 (PMC8074258; doi:10.3390/ijerph18084365)
Supplement: Supplementary file 1 [file ijerph-18-04365-s001.zip]

Archive with 1 entries (1 files):
- ijerph-1137009-supplementary.pdf
